# Supplementary material for: Environmentally Friendly UV Absorbers: Synthetic Characterization and Biosecurity Studies of the Host–Guest Supramolecular Complex
Source: Int J Mol Sci. 2024 Aug 3;25(15):8476. doi: 10.3390/ijms25158476 (PMC11312980; doi:10.3390/ijms25158476)
Supplement: Supplementary file 1 [file ijms-25-08476-s001.zip]

Archive with 1 entries (1 files):
- ijms-3122669-supplementary.pdf
